# Supplementary material for: SPOP targets the immune transcription factor IRF1 for proteasomal degradation
Source: eLife. 2023 Aug 25;12:e89951. doi: 10.7554/eLife.89951 (PMC10491434; doi:10.7554/eLife.89951)
Supplement: Figure 1—source data 1. [file elife-89951-fig1-data1.zip]

Archive with 9 entries (7 files):
- Figure 1-source data 1/.DS_Store
- Figure 1-source data 1/ACTIN_Figure 1-source data 1/
- Figure 1-source data 1/ACTIN_Figure 1-source data 1/Run 2018-10-16 16h34m57s 29.736s(Chemiluminescence).tif
- Figure 1-source data 1/ACTIN_Figure 1-source data 1/Run 2018-10-16 16h34m57s 29.736s.scn
- Figure 1-source data 1/Figure 1-source data 1.ai
- Figure 1-source data 1/Figure 1-source data 1.jpg
- Figure 1-source data 1/IRF1_Figure 1-source data 1/
- Figure 1-source data 1/IRF1_Figure 1-source data 1/Adriana 2018-10-16 13h22m36s 177.170s(Chemiluminescence).tif
- Figure 1-source data 1/IRF1_Figure 1-source data 1/Adriana 2018-10-16 13h22m36s 177.170s.scn
