# Supplementary material for: SPOP targets the immune transcription factor IRF1 for proteasomal degradation
Source: eLife. 2023 Aug 25;12:e89951. doi: 10.7554/eLife.89951 (PMC10491434; doi:10.7554/eLife.89951)
Supplement: Figure 1—source data 2. [file elife-89951-fig1-data2.zip]

Archive with 14 entries (12 files):
- Figure 1-source data 2/.DS_Store
- Figure 1-source data 2/ACTIN_Figure 1-source data 2/
- Figure 1-source data 2/ACTIN_Figure 1-source data 2/Versteeg 2022-02-15 12h33m15s 38.578s(Chemiluminescence).jpg
- Figure 1-source data 2/ACTIN_Figure 1-source data 2/Versteeg 2022-02-15 12h33m15s 38.578s(Chemiluminescence).raw16.tif
- Figure 1-source data 2/ACTIN_Figure 1-source data 2/Versteeg 2022-02-15 12h33m15s 38.578s(Chemiluminescence).tif
- Figure 1-source data 2/ACTIN_Figure 1-source data 2/Versteeg 2022-02-15 12h33m15s 38.578s.scn
- Figure 1-source data 2/Figure 1-source data 2.ai
- Figure 1-source data 2/Figure 1-source data 2.jpg
- Figure 1-source data 2/IRF1_Figure 1-source data 2/
- Figure 1-source data 2/IRF1_Figure 1-source data 2/.DS_Store
- Figure 1-source data 2/IRF1_Figure 1-source data 2/Versteeg 2022-02-15 10h27m33s 32.472s(Chemiluminescence).jpg
- Figure 1-source data 2/IRF1_Figure 1-source data 2/Versteeg 2022-02-15 10h27m33s 32.472s(Chemiluminescence).raw16.tif
- Figure 1-source data 2/IRF1_Figure 1-source data 2/Versteeg 2022-02-15 10h27m33s 32.472s(Chemiluminescence).tif
- Figure 1-source data 2/IRF1_Figure 1-source data 2/Versteeg 2022-02-15 10h27m33s 32.472s.scn
