# Supplementary material for: SPOP targets the immune transcription factor IRF1 for proteasomal degradation
Source: eLife. 2023 Aug 25;12:e89951. doi: 10.7554/eLife.89951 (PMC10491434; doi:10.7554/eLife.89951)
Supplement: Figure 1—source data 3. [file elife-89951-fig1-data3.zip]

Archive with 18 entries (15 files):
- Figure 1-source data 3/.DS_Store
- Figure 1-source data 3/ACTIN_Figure 1-source data 3/
- Figure 1-source data 3/ACTIN_Figure 1-source data 3/Versteeg 2022-02-23 13h54m07s 119.944s(Chemiluminescence).jpg
- Figure 1-source data 3/ACTIN_Figure 1-source data 3/Versteeg 2022-02-23 13h54m07s 119.944s(Chemiluminescence).raw16.tif
- Figure 1-source data 3/ACTIN_Figure 1-source data 3/Versteeg 2022-02-23 13h54m07s 119.944s(Chemiluminescence).tif
- Figure 1-source data 3/ACTIN_Figure 1-source data 3/Versteeg 2022-02-23 13h54m07s 119.944s.scn
- Figure 1-source data 3/Figure 1-source data 3.ai
- Figure 1-source data 3/Figure 1-source data 3.jpg
- Figure 1-source data 3/IRF1_Figure 1-source data 3/
- Figure 1-source data 3/IRF1_Figure 1-source data 3/Versteeg 2022-02-23 11h32m22s 299.990s(Chemiluminescence).jpg
- Figure 1-source data 3/IRF1_Figure 1-source data 3/Versteeg 2022-02-23 11h32m22s 299.990s(Chemiluminescence).raw16.tif
- Figure 1-source data 3/IRF1_Figure 1-source data 3/Versteeg 2022-02-23 11h32m22s 299.990s(Chemiluminescence).tif
- Figure 1-source data 3/IRF1_Figure 1-source data 3/Versteeg 2022-02-23 11h32m22s 299.990s.scn
- Figure 1-source data 3/LC3_Figure 1-source data 3/
- Figure 1-source data 3/LC3_Figure 1-source data 3/Versteeg 2022-03-04 13h45m05s 165.960s(Chemiluminescence).jpg
- Figure 1-source data 3/LC3_Figure 1-source data 3/Versteeg 2022-03-04 13h45m05s 165.960s(Chemiluminescence).raw16.tif
- Figure 1-source data 3/LC3_Figure 1-source data 3/Versteeg 2022-03-04 13h45m05s 165.960s(Chemiluminescence).tif
- Figure 1-source data 3/LC3_Figure 1-source data 3/Versteeg 2022-03-04 13h45m05s 165.960s.scn
