# Supplementary material for: SPOP targets the immune transcription factor IRF1 for proteasomal degradation
Source: eLife. 2023 Aug 25;12:e89951. doi: 10.7554/eLife.89951 (PMC10491434; doi:10.7554/eLife.89951)
Supplement: Figure 1—figure supplement 1—source data 1. [file elife-89951-fig1-figsupp1-data1.zip]

Archive with 17 entries (14 files):
- Figure 1-figure supplement 1-source data 1/ACTIN_Figure 1-figure supplement 1-source data 1/
- Figure 1-figure supplement 1-source data 1/ACTIN_Figure 1-figure supplement 1-source data 1/Versteeg 2023-03-13 14h24m29s 13.204s(Chemiluminescence).jpg
- Figure 1-figure supplement 1-source data 1/ACTIN_Figure 1-figure supplement 1-source data 1/Versteeg 2023-03-13 14h24m29s 13.204s(Chemiluminescence).raw16.tif
- Figure 1-figure supplement 1-source data 1/ACTIN_Figure 1-figure supplement 1-source data 1/Versteeg 2023-03-13 14h24m29s 13.204s(Chemiluminescence).tif
- Figure 1-figure supplement 1-source data 1/ACTIN_Figure 1-figure supplement 1-source data 1/Versteeg 2023-03-13 14h24m29s 13.204s.scn
- Figure 1-figure supplement 1-source data 1/Figure 1-figure supplement 1-source data 1.ai
- Figure 1-figure supplement 1-source data 1/Figure 1-figure supplement 1-source data 1.jpg
- Figure 1-figure supplement 1-source data 1/IRF1_Figure 1-figure supplement 1-source data 1/
- Figure 1-figure supplement 1-source data 1/IRF1_Figure 1-figure supplement 1-source data 1/Versteeg 2023-03-11 16h06m10s 30.000s(Chemiluminescence).jpg
- Figure 1-figure supplement 1-source data 1/IRF1_Figure 1-figure supplement 1-source data 1/Versteeg 2023-03-11 16h06m10s 30.000s(Chemiluminescence).tif
- Figure 1-figure supplement 1-source data 1/IRF1_Figure 1-figure supplement 1-source data 1/Versteeg 2023-03-11 16h06m10s 30.000s(Chemiluminescence)_adj.tif
- Figure 1-figure supplement 1-source data 1/IRF1_Figure 1-figure supplement 1-source data 1/Versteeg 2023-03-11 16h06m10s 30.000s.scn
- Figure 1-figure supplement 1-source data 1/LC3B_Figure 1-figure supplement 1-source data 1/
- Figure 1-figure supplement 1-source data 1/LC3B_Figure 1-figure supplement 1-source data 1/Versteeg 2023-03-13 09h53m48s 123.040s(Chemiluminescence).jpg
- Figure 1-figure supplement 1-source data 1/LC3B_Figure 1-figure supplement 1-source data 1/Versteeg 2023-03-13 09h53m48s 123.040s(Chemiluminescence).raw16.tif
- Figure 1-figure supplement 1-source data 1/LC3B_Figure 1-figure supplement 1-source data 1/Versteeg 2023-03-13 09h53m48s 123.040s(Chemiluminescence).tif
- Figure 1-figure supplement 1-source data 1/LC3B_Figure 1-figure supplement 1-source data 1/Versteeg 2023-03-13 09h53m48s 123.040s.scn
