# Supplementary material for: SPOP targets the immune transcription factor IRF1 for proteasomal degradation
Source: eLife. 2023 Aug 25;12:e89951. doi: 10.7554/eLife.89951 (PMC10491434; doi:10.7554/eLife.89951)
Supplement: Figure 1—figure supplement 1—source data 2. [file elife-89951-fig1-figsupp1-data2.zip]

Archive with 9 entries (7 files):
- Figure 1-figure supplement 1-source data 2/.DS_Store
- Figure 1-figure supplement 1-source data 2/ACTIN_Figure 1-figure supplement 1-source data 2/
- Figure 1-figure supplement 1-source data 2/ACTIN_Figure 1-figure supplement 1-source data 2/common 2019-01-30 14h11m04s 19.999s(Chemiluminescence).tif
- Figure 1-figure supplement 1-source data 2/ACTIN_Figure 1-figure supplement 1-source data 2/common 2019-01-30 14h11m04s 19.999s.scn
- Figure 1-figure supplement 1-source data 2/cMYC_Figure 1-figure supplement 1-source data 2/
- Figure 1-figure supplement 1-source data 2/cMYC_Figure 1-figure supplement 1-source data 2/Adriana 2019-02-01 11h55m25s 599.972s(Chemiluminescence).tif
- Figure 1-figure supplement 1-source data 2/cMYC_Figure 1-figure supplement 1-source data 2/Adriana 2019-02-01 11h55m25s 599.972s.scn
- Figure 1-figure supplement 1-source data 2/Figure 1-figure supplement 1-source data 2.ai
- Figure 1-figure supplement 1-source data 2/Figure 1-figure supplement 1-source data 2.jpg
