# Supplementary material for: SPOP targets the immune transcription factor IRF1 for proteasomal degradation
Source: eLife. 2023 Aug 25;12:e89951. doi: 10.7554/eLife.89951 (PMC10491434; doi:10.7554/eLife.89951)
Supplement: Figure 3—source data 1. [file elife-89951-fig3-data1.zip]

Archive with 20 entries (17 files):
- Figure 3-source data 1/.DS_Store
- Figure 3-source data 1/ACTIN_Figure 3-source data 1/
- Figure 3-source data 1/ACTIN_Figure 3-source data 1/.DS_Store
- Figure 3-source data 1/ACTIN_Figure 3-source data 1/Versteeg 2022-03-03 12h37m09s 119.997s(Chemiluminescence).jpg
- Figure 3-source data 1/ACTIN_Figure 3-source data 1/Versteeg 2022-03-03 12h37m09s 119.997s(Chemiluminescence).raw16.tif
- Figure 3-source data 1/ACTIN_Figure 3-source data 1/Versteeg 2022-03-03 12h37m09s 119.997s(Chemiluminescence).tif
- Figure 3-source data 1/ACTIN_Figure 3-source data 1/Versteeg 2022-03-03 12h37m09s 119.997s.scn
- Figure 3-source data 1/Figure 3-source data 1.ai
- Figure 3-source data 1/Figure 3-source data 1.jpg
- Figure 3-source data 1/IRF1_Figure 3-source data 1/
- Figure 3-source data 1/IRF1_Figure 3-source data 1/Versteeg 2022-03-08 10h35m42s 299.990s(Chemiluminescence).jpg
- Figure 3-source data 1/IRF1_Figure 3-source data 1/Versteeg 2022-03-08 10h35m42s 299.990s(Chemiluminescence).raw16.tif
- Figure 3-source data 1/IRF1_Figure 3-source data 1/Versteeg 2022-03-08 10h35m42s 299.990s(Chemiluminescence).tif
- Figure 3-source data 1/IRF1_Figure 3-source data 1/Versteeg 2022-03-08 10h35m42s 299.990s.scn
- Figure 3-source data 1/SPOP_Figure 3-source data 1/
- Figure 3-source data 1/SPOP_Figure 3-source data 1/.DS_Store
- Figure 3-source data 1/SPOP_Figure 3-source data 1/Versteeg 2022-03-04 14h09m42s 299.990s(Chemiluminescence).jpg
- Figure 3-source data 1/SPOP_Figure 3-source data 1/Versteeg 2022-03-04 14h09m42s 299.990s(Chemiluminescence).raw16.tif
- Figure 3-source data 1/SPOP_Figure 3-source data 1/Versteeg 2022-03-04 14h09m42s 299.990s(Chemiluminescence).tif
- Figure 3-source data 1/SPOP_Figure 3-source data 1/Versteeg 2022-03-04 14h09m42s 299.990s.scn
