# Supplementary material for: SPOP targets the immune transcription factor IRF1 for proteasomal degradation
Source: eLife. 2023 Aug 25;12:e89951. doi: 10.7554/eLife.89951 (PMC10491434; doi:10.7554/eLife.89951)
Supplement: Figure 3—source data 2. [file elife-89951-fig3-data2.zip]

Archive with 25 entries (22 files):
- Figure 3-source data 2/ACTIN_Figure 3-source data 2/
- Figure 3-source data 2/ACTIN_Figure 3-source data 2/Versteeg 2023-04-06 10h56m31s 13.204s(Chemiluminescence).jpg
- Figure 3-source data 2/ACTIN_Figure 3-source data 2/Versteeg 2023-04-06 10h56m31s 13.204s(Chemiluminescence).raw16.tif
- Figure 3-source data 2/ACTIN_Figure 3-source data 2/Versteeg 2023-04-06 10h56m31s 13.204s(Chemiluminescence).tif
- Figure 3-source data 2/ACTIN_Figure 3-source data 2/Versteeg 2023-04-06 10h56m31s 13.204s.scn
- Figure 3-source data 2/ACTIN_Figure 3-source data 2/Versteeg 2023-04-06 10h58m19s 0.671s(Colorimetric).jpg
- Figure 3-source data 2/ACTIN_Figure 3-source data 2/Versteeg 2023-04-06 10h58m19s 0.671s(Colorimetric).raw16.tif
- Figure 3-source data 2/ACTIN_Figure 3-source data 2/Versteeg 2023-04-06 10h58m19s 0.671s(Colorimetric).tif
- Figure 3-source data 2/ACTIN_Figure 3-source data 2/Versteeg 2023-04-06 10h58m19s 0.671s.scn
- Figure 3-source data 2/Figure 3-source data 2.ai
- Figure 3-source data 2/Figure 3-source data 2.jpg
- Figure 3-source data 2/IRF1_Figure 3-source data 2/
- Figure 3-source data 2/IRF1_Figure 3-source data 2/valentina 2023-04-05 11h16m10s(Chemiluminescence).jpg
- Figure 3-source data 2/IRF1_Figure 3-source data 2/valentina 2023-04-05 11h16m10s(Chemiluminescence).raw16.tif
- Figure 3-source data 2/IRF1_Figure 3-source data 2/valentina 2023-04-05 11h16m10s(Chemiluminescence).tif
- Figure 3-source data 2/IRF1_Figure 3-source data 2/valentina 2023-04-05 11h16m10s.scn
- Figure 3-source data 2/IRF1_Figure 3-source data 2/valentina 2023-04-05 11h17m53s(Colorimetric).jpg
- Figure 3-source data 2/IRF1_Figure 3-source data 2/valentina 2023-04-05 11h17m53s(Colorimetric).raw16.tif
- Figure 3-source data 2/IRF1_Figure 3-source data 2/valentina 2023-04-05 11h17m53s(Colorimetric).tif
- Figure 3-source data 2/IRF1_Figure 3-source data 2/valentina 2023-04-05 11h17m53s.scn
- Figure 3-source data 2/SPOP_Figure 3-source data 2/
- Figure 3-source data 2/SPOP_Figure 3-source data 2/Versteeg 2023-04-06 08h26m56s 37.612s(Chemiluminescence).jpg
- Figure 3-source data 2/SPOP_Figure 3-source data 2/Versteeg 2023-04-06 08h26m56s 37.612s(Chemiluminescence).raw16.tif
- Figure 3-source data 2/SPOP_Figure 3-source data 2/Versteeg 2023-04-06 08h26m56s 37.612s(Chemiluminescence).tif
- Figure 3-source data 2/SPOP_Figure 3-source data 2/Versteeg 2023-04-06 08h26m56s 37.612s.scn
