# Supplementary material for: SPOP targets the immune transcription factor IRF1 for proteasomal degradation
Source: eLife. 2023 Aug 25;12:e89951. doi: 10.7554/eLife.89951 (PMC10491434; doi:10.7554/eLife.89951)
Supplement: Figure 4—source data 1. [file elife-89951-fig4-data1.zip]

Archive with 2 entries (2 files):
- Figure 4-source data 1/HeLa_IRF1+SPOP_UNTR_Figure 4-source data 1.tif
- Figure 4-source data 1/RKO_IRF1+SPOP_UNTR_Figure 4-source data 1.tif
