# Supplementary material for: SPOP targets the immune transcription factor IRF1 for proteasomal degradation
Source: eLife. 2023 Aug 25;12:e89951. doi: 10.7554/eLife.89951 (PMC10491434; doi:10.7554/eLife.89951)
Supplement: Figure 4—source data 2. [file elife-89951-fig4-data2.zip]

Archive with 22 entries (18 files):
- Figure 4-source data 2/ACTIN_Figure 4-source data 2/
- Figure 4-source data 2/ACTIN_Figure 4-source data 2/Versteeg 2023-03-27 13h57m54s 60.000s(Chemiluminescence).jpg
- Figure 4-source data 2/ACTIN_Figure 4-source data 2/Versteeg 2023-03-27 13h57m54s 60.000s(Chemiluminescence).raw16.tif
- Figure 4-source data 2/ACTIN_Figure 4-source data 2/Versteeg 2023-03-27 13h57m54s 60.000s(Chemiluminescence).tif
- Figure 4-source data 2/ACTIN_Figure 4-source data 2/Versteeg 2023-03-27 13h57m54s 60.000s.scn
- Figure 4-source data 2/Figure 4-source data 2.ai
- Figure 4-source data 2/Figure 4-source data 2.jpg
- Figure 4-source data 2/IRF1_Figure 4-source data 2/
- Figure 4-source data 2/IRF1_Figure 4-source data 2/Versteeg 2023-03-23 11h07m13s 59.995s(Chemiluminescence).jpg
- Figure 4-source data 2/IRF1_Figure 4-source data 2/Versteeg 2023-03-23 11h07m13s 59.995s(Chemiluminescence).raw16.tif
- Figure 4-source data 2/IRF1_Figure 4-source data 2/Versteeg 2023-03-23 11h07m13s 59.995s(Chemiluminescence).tif
- Figure 4-source data 2/IRF1_Figure 4-source data 2/Versteeg 2023-03-23 11h07m13s 59.995s.scn
- Figure 4-source data 2/LAMIN AC_Figure 4-source data 2/
- Figure 4-source data 2/LAMIN AC_Figure 4-source data 2/Versteeg 2023-03-23 15h46m32s 10.000s(Chemiluminescence).jpg
- Figure 4-source data 2/LAMIN AC_Figure 4-source data 2/Versteeg 2023-03-23 15h46m32s 10.000s(Chemiluminescence).raw16.tif
- Figure 4-source data 2/LAMIN AC_Figure 4-source data 2/Versteeg 2023-03-23 15h46m32s 10.000s(Chemiluminescence).tif
- Figure 4-source data 2/LAMIN AC_Figure 4-source data 2/Versteeg 2023-03-23 15h46m32s 10.000s.scn
- Figure 4-source data 2/SPOP_Figure 4-source data 2/
- Figure 4-source data 2/SPOP_Figure 4-source data 2/Run 2023-03-24 10h45m37s 13.204s(Chemiluminescence).jpg
- Figure 4-source data 2/SPOP_Figure 4-source data 2/Run 2023-03-24 10h45m37s 13.204s(Chemiluminescence).raw16.tif
- Figure 4-source data 2/SPOP_Figure 4-source data 2/Run 2023-03-24 10h45m37s 13.204s(Chemiluminescence).tif
- Figure 4-source data 2/SPOP_Figure 4-source data 2/Run 2023-03-24 10h45m37s 13.204s.scn
