# Supplementary material for: SPOP targets the immune transcription factor IRF1 for proteasomal degradation
Source: eLife. 2023 Aug 25;12:e89951. doi: 10.7554/eLife.89951 (PMC10491434; doi:10.7554/eLife.89951)
Supplement: Figure 4—source data 3. [file elife-89951-fig4-data3.zip]

Archive with 15 entries (11 files):
- Figure 4-source data 3/.DS_Store
- Figure 4-source data 3/ACTIN_Figure 4-source data 3/
- Figure 4-source data 3/ACTIN_Figure 4-source data 3/versteeg 2020-03-12 16h41m27s(Chemiluminescence).tif
- Figure 4-source data 3/ACTIN_Figure 4-source data 3/versteeg 2020-03-12 16h41m27s.scn
- Figure 4-source data 3/EGFP_Figure 4-source data 3/
- Figure 4-source data 3/EGFP_Figure 4-source data 3/versteeg 2020-03-12 13h37m14s(Chemiluminescence).tif
- Figure 4-source data 3/EGFP_Figure 4-source data 3/versteeg 2020-03-12 13h37m14s.scn
- Figure 4-source data 3/Figure 4-source data 3.ai
- Figure 4-source data 3/Figure 4-source data 3.jpg
- Figure 4-source data 3/IRF1_Figure 4-source data 3/
- Figure 4-source data 3/IRF1_Figure 4-source data 3/versteeg 2020-03-11 16h15m12s(Chemiluminescence).tif
- Figure 4-source data 3/IRF1_Figure 4-source data 3/versteeg 2020-03-11 16h15m12s.scn
- Figure 4-source data 3/SPOP_Figure 4-source data 3/
- Figure 4-source data 3/SPOP_Figure 4-source data 3/versteeg 2020-03-13 12h57m28s(Chemiluminescence).tif
- Figure 4-source data 3/SPOP_Figure 4-source data 3/versteeg 2020-03-13 12h57m28s.scn
