# Supplementary material for: SPOP targets the immune transcription factor IRF1 for proteasomal degradation
Source: eLife. 2023 Aug 25;12:e89951. doi: 10.7554/eLife.89951 (PMC10491434; doi:10.7554/eLife.89951)
Supplement: Figure 4—source data 4. [file elife-89951-fig4-data4.zip]

Archive with 23 entries (19 files):
- Figure 4-source data 4/.DS_Store
- Figure 4-source data 4/Figure 4-source data 4.ai
- Figure 4-source data 4/Figure 4-source data 4.jpg
- Figure 4-source data 4/IP_MYC-IRF1_Figure 4-source data 4/
- Figure 4-source data 4/IP_MYC-IRF1_Figure 4-source data 4/Versteeg 2022-02-24 14h38m35s 299.990s(Chemiluminescence).jpg
- Figure 4-source data 4/IP_MYC-IRF1_Figure 4-source data 4/Versteeg 2022-02-24 14h38m35s 299.990s(Chemiluminescence).raw16.tif
- Figure 4-source data 4/IP_MYC-IRF1_Figure 4-source data 4/Versteeg 2022-02-24 14h38m35s 299.990s(Chemiluminescence).tif
- Figure 4-source data 4/IP_MYC-IRF1_Figure 4-source data 4/Versteeg 2022-02-24 14h38m35s 299.990s.scn IRF1 Ab.scn
- Figure 4-source data 4/WB_ACTIN_Figure 4-source data 4/
- Figure 4-source data 4/WB_ACTIN_Figure 4-source data 4/Versteeg 2022-02-23 13h45m33s 59.464s(Chemiluminescence).jpg
- Figure 4-source data 4/WB_ACTIN_Figure 4-source data 4/Versteeg 2022-02-23 13h45m33s 59.464s(Chemiluminescence).raw16.tif
- Figure 4-source data 4/WB_ACTIN_Figure 4-source data 4/Versteeg 2022-02-23 13h45m33s 59.464s(Chemiluminescence).tif
- Figure 4-source data 4/WB_ACTIN_Figure 4-source data 4/Versteeg 2022-02-23 13h45m33s 59.464s.scn actin.scn
- Figure 4-source data 4/WB_and_IP_Ollas-SPOP_Figure 4-source data 4/
- Figure 4-source data 4/WB_and_IP_Ollas-SPOP_Figure 4-source data 4/Versteeg 2022-02-23 11h18m44s 27.442s(Chemiluminescence).jpg
- Figure 4-source data 4/WB_and_IP_Ollas-SPOP_Figure 4-source data 4/Versteeg 2022-02-23 11h18m44s 27.442s(Chemiluminescence).raw16.tif
- Figure 4-source data 4/WB_and_IP_Ollas-SPOP_Figure 4-source data 4/Versteeg 2022-02-23 11h18m44s 27.442s(Chemiluminescence).tif
- Figure 4-source data 4/WB_and_IP_Ollas-SPOP_Figure 4-source data 4/Versteeg 2022-02-23 11h18m44s 27.442s.scn
- Figure 4-source data 4/WB_MYC-IRF1_Figure 4-source data 4/
- Figure 4-source data 4/WB_MYC-IRF1_Figure 4-source data 4/Versteeg 2022-02-24 14h35m30s 155.650s(Chemiluminescence).jpg
- Figure 4-source data 4/WB_MYC-IRF1_Figure 4-source data 4/Versteeg 2022-02-24 14h35m30s 155.650s(Chemiluminescence).raw16.tif
- Figure 4-source data 4/WB_MYC-IRF1_Figure 4-source data 4/Versteeg 2022-02-24 14h35m30s 155.650s(Chemiluminescence).tif
- Figure 4-source data 4/WB_MYC-IRF1_Figure 4-source data 4/Versteeg 2022-02-24 14h35m30s 155.650s.scn IRF1.scn
