# Supplementary material for: SPOP targets the immune transcription factor IRF1 for proteasomal degradation
Source: eLife. 2023 Aug 25;12:e89951. doi: 10.7554/eLife.89951 (PMC10491434; doi:10.7554/eLife.89951)
Supplement: Figure 4—source data 5. [file elife-89951-fig4-data5.zip]

Archive with 19 entries (15 files):
- Figure 4-source data 5/.DS_Store
- Figure 4-source data 5/Figure 4-source data 5.ai
- Figure 4-source data 5/Figure 4-source data 5.jpg
- Figure 4-source data 5/IP_MYC-IRF1_Figure 4-source data 5/
- Figure 4-source data 5/IP_MYC-IRF1_Figure 4-source data 5/Versteeg 2022-02-08 09h51m50s 4.105s(Chemiluminescence).jpg
- Figure 4-source data 5/IP_MYC-IRF1_Figure 4-source data 5/Versteeg 2022-02-08 09h51m50s 4.105s(Chemiluminescence).tif
- Figure 4-source data 5/IP_MYC-IRF1_Figure 4-source data 5/Versteeg 2022-02-08 09h51m50s 4.105s.scn
- Figure 4-source data 5/WB_ACTIN_Figure 4-source data 5/
- Figure 4-source data 5/WB_ACTIN_Figure 4-source data 5/Versteeg 2022-02-16 09h28m22s 113.734s actin.scn
- Figure 4-source data 5/WB_ACTIN_Figure 4-source data 5/Versteeg 2022-02-16 09h28m22s 113.734s(Chemiluminescence).jpg
- Figure 4-source data 5/WB_ACTIN_Figure 4-source data 5/Versteeg 2022-02-16 09h28m22s 113.734s(Chemiluminescence).tif
- Figure 4-source data 5/WB_and_IP_Ollas-SPOP_Figure 4-source data 5/
- Figure 4-source data 5/WB_and_IP_Ollas-SPOP_Figure 4-source data 5/Versteeg 2022-02-09 11h54m23s 5.000s(Chemiluminescence).jpg
- Figure 4-source data 5/WB_and_IP_Ollas-SPOP_Figure 4-source data 5/Versteeg 2022-02-09 11h54m23s 5.000s(Chemiluminescence).tif
- Figure 4-source data 5/WB_and_IP_Ollas-SPOP_Figure 4-source data 5/Versteeg 2022-02-09 11h54m23s 5.000s.scn Ollas.scn
- Figure 4-source data 5/WB_MYC-IRF1_Figure 4-source data 5/
- Figure 4-source data 5/WB_MYC-IRF1_Figure 4-source data 5/Versteeg 2022-02-08 09h52m02s 13.420s(Chemiluminescence).jpg
- Figure 4-source data 5/WB_MYC-IRF1_Figure 4-source data 5/Versteeg 2022-02-08 09h52m02s 13.420s(Chemiluminescence).tif
- Figure 4-source data 5/WB_MYC-IRF1_Figure 4-source data 5/Versteeg 2022-02-08 09h52m02s 13.420s.scn
