# Supplementary material for: SPOP targets the immune transcription factor IRF1 for proteasomal degradation
Source: eLife. 2023 Aug 25;12:e89951. doi: 10.7554/eLife.89951 (PMC10491434; doi:10.7554/eLife.89951)
Supplement: Figure 4—source data 6. [file elife-89951-fig4-data6.zip]

Archive with 26 entries (21 files):
- Figure 4-source data 6/.DS_Store
- Figure 4-source data 6/Figure 4-source data 6.ai
- Figure 4-source data 6/Figure 4-source data 6.jpg
- Figure 4-source data 6/IP_MYC-IRF1_Figure 4-source data 6/
- Figure 4-source data 6/IP_MYC-IRF1_Figure 4-source data 6/.DS_Store
- Figure 4-source data 6/IP_MYC-IRF1_Figure 4-source data 6/Versteeg 2022-04-22 11h25m54s 21.620s(Chemiluminescence).jpg
- Figure 4-source data 6/IP_MYC-IRF1_Figure 4-source data 6/Versteeg 2022-04-22 11h25m54s 21.620s(Chemiluminescence).raw16.tif
- Figure 4-source data 6/IP_MYC-IRF1_Figure 4-source data 6/Versteeg 2022-04-22 11h25m54s 21.620s(Chemiluminescence).tif
- Figure 4-source data 6/IP_MYC-IRF1_Figure 4-source data 6/Versteeg 2022-04-22 11h25m54s 21.620s.scn
- Figure 4-source data 6/IP_Ollas-SPOP_Figure 4-source data 6/
- Figure 4-source data 6/IP_Ollas-SPOP_Figure 4-source data 6/Versteeg 2022-04-26 09h19m57s 52.550s(Chemiluminescence).jpg
- Figure 4-source data 6/IP_Ollas-SPOP_Figure 4-source data 6/Versteeg 2022-04-26 09h19m57s 52.550s(Chemiluminescence).raw16.tif
- Figure 4-source data 6/IP_Ollas-SPOP_Figure 4-source data 6/Versteeg 2022-04-26 09h19m57s 52.550s.scn
- Figure 4-source data 6/WB_ACTIN_Figure 4-source data 6/
- Figure 4-source data 6/WB_ACTIN_Figure 4-source data 6/Versteeg 2022-05-02 13h17m25s 119.944s ACTIN.scn
- Figure 4-source data 6/WB_ACTIN_Figure 4-source data 6/Versteeg 2022-05-02 13h17m25s 119.944s(Chemiluminescence) ACTIN.jpg
- Figure 4-source data 6/WB_MYC-IRF1_Figure 4-source data 6/
- Figure 4-source data 6/WB_MYC-IRF1_Figure 4-source data 6/Versteeg 2022-04-22 11h27m00s 73.170s(Chemiluminescence).jpg
- Figure 4-source data 6/WB_MYC-IRF1_Figure 4-source data 6/Versteeg 2022-04-22 11h27m00s 73.170s(Chemiluminescence).raw16.tif
- Figure 4-source data 6/WB_MYC-IRF1_Figure 4-source data 6/Versteeg 2022-04-22 11h27m00s 73.170s(Chemiluminescence).tif
- Figure 4-source data 6/WB_MYC-IRF1_Figure 4-source data 6/Versteeg 2022-04-22 11h27m00s 73.170s.scn
- Figure 4-source data 6/WB_Ollas-SPOP_Figure 4-source data 6/
- Figure 4-source data 6/WB_Ollas-SPOP_Figure 4-source data 6/Versteeg 2022-04-26 09h21m56s 145.340s(Chemiluminescence).jpg
- Figure 4-source data 6/WB_Ollas-SPOP_Figure 4-source data 6/Versteeg 2022-04-26 09h21m56s 145.340s(Chemiluminescence).raw16.tif
- Figure 4-source data 6/WB_Ollas-SPOP_Figure 4-source data 6/Versteeg 2022-04-26 09h21m56s 145.340s(Chemiluminescence).tif
- Figure 4-source data 6/WB_Ollas-SPOP_Figure 4-source data 6/Versteeg 2022-04-26 09h21m56s 145.340s.scn
