# Supplementary material for: SPOP targets the immune transcription factor IRF1 for proteasomal degradation
Source: eLife. 2023 Aug 25;12:e89951. doi: 10.7554/eLife.89951 (PMC10491434; doi:10.7554/eLife.89951)
Supplement: Figure 4—source data 7. [file elife-89951-fig4-data7.zip]

Archive with 21 entries (17 files):
- Figure 4-source data 7/.DS_Store
- Figure 4-source data 7/Figure 4-source data 7.ai
- Figure 4-source data 7/Figure 4-source data 7.jpg
- Figure 4-source data 7/IP_MYC-IRF1_Figure 4-source data 7/
- Figure 4-source data 7/IP_MYC-IRF1_Figure 4-source data 7/.DS_Store
- Figure 4-source data 7/IP_MYC-IRF1_Figure 4-source data 7/Versteeg 2022-04-26 09h16m37s 227.820s(Chemiluminescence).jpg
- Figure 4-source data 7/IP_MYC-IRF1_Figure 4-source data 7/Versteeg 2022-04-26 09h16m37s 227.820s(Chemiluminescence).raw16.tif
- Figure 4-source data 7/IP_MYC-IRF1_Figure 4-source data 7/Versteeg 2022-04-26 09h16m37s 227.820s(Chemiluminescence).tif
- Figure 4-source data 7/IP_MYC-IRF1_Figure 4-source data 7/Versteeg 2022-04-26 09h16m37s 227.820s.scn
- Figure 4-source data 7/WB_ACTIN_Figure 4-source data 7/
- Figure 4-source data 7/WB_ACTIN_Figure 4-source data 7/Versteeg 2022-05-02 13h17m25s 119.944s ACTIN.scn
- Figure 4-source data 7/WB_ACTIN_Figure 4-source data 7/Versteeg 2022-05-02 13h17m25s 119.944s(Chemiluminescence) ACTIN.jpg
- Figure 4-source data 7/WB_and_IP_Ollas-SPOP_Figure 4-source data 7/
- Figure 4-source data 7/WB_and_IP_Ollas-SPOP_Figure 4-source data 7/Versteeg 2022-04-22 12h20m14s 176.270s(Chemiluminescence).jpg
- Figure 4-source data 7/WB_and_IP_Ollas-SPOP_Figure 4-source data 7/Versteeg 2022-04-22 12h20m14s 176.270s.scn
- Figure 4-source data 7/WB_MYC-IRF1_Figure 4-source data 7/
- Figure 4-source data 7/WB_MYC-IRF1_Figure 4-source data 7/.DS_Store
- Figure 4-source data 7/WB_MYC-IRF1_Figure 4-source data 7/Versteeg 2022-04-26 09h13m49s 73.170s(Chemiluminescence).jpg
- Figure 4-source data 7/WB_MYC-IRF1_Figure 4-source data 7/Versteeg 2022-04-26 09h13m49s 73.170s(Chemiluminescence).raw16.tif
- Figure 4-source data 7/WB_MYC-IRF1_Figure 4-source data 7/Versteeg 2022-04-26 09h13m49s 73.170s(Chemiluminescence).tif
- Figure 4-source data 7/WB_MYC-IRF1_Figure 4-source data 7/Versteeg 2022-04-26 09h13m49s 73.170s.scn
