# Supplementary material for: SPOP targets the immune transcription factor IRF1 for proteasomal degradation
Source: eLife. 2023 Aug 25;12:e89951. doi: 10.7554/eLife.89951 (PMC10491434; doi:10.7554/eLife.89951)
Supplement: Figure 4—source data 8. [file elife-89951-fig4-data8.zip]

Archive with 27 entries (22 files):
- Figure 4-source data 8/ACTIN_Figure 4-source data 8/
- Figure 4-source data 8/ACTIN_Figure 4-source data 8/Versteeg 2023-05-09 12h44m26s 13.204s(Chemiluminescence).jpg
- Figure 4-source data 8/ACTIN_Figure 4-source data 8/Versteeg 2023-05-09 12h44m26s 13.204s(Chemiluminescence).raw16.tif
- Figure 4-source data 8/ACTIN_Figure 4-source data 8/Versteeg 2023-05-09 12h44m26s 13.204s(Chemiluminescence).tif
- Figure 4-source data 8/ACTIN_Figure 4-source data 8/Versteeg 2023-05-09 12h44m26s 13.204s.scn
- Figure 4-source data 8/Figure 4-source data 8.ai
- Figure 4-source data 8/Figure 4-source data 8.jpg
- Figure 4-source data 8/HA (UBIQUITIN)_Figure 4-source data 8/
- Figure 4-source data 8/HA (UBIQUITIN)_Figure 4-source data 8/Versteeg 2023-05-10 10h09m52s 5.000s(Chemiluminescence).jpg
- Figure 4-source data 8/HA (UBIQUITIN)_Figure 4-source data 8/Versteeg 2023-05-10 10h09m52s 5.000s(Chemiluminescence).raw16.tif
- Figure 4-source data 8/HA (UBIQUITIN)_Figure 4-source data 8/Versteeg 2023-05-10 10h09m52s 5.000s(Chemiluminescence).tif
- Figure 4-source data 8/HA (UBIQUITIN)_Figure 4-source data 8/Versteeg 2023-05-10 10h09m52s 5.000s.scn
- Figure 4-source data 8/IRF1_IP_Figure 4-source data 8/
- Figure 4-source data 8/IRF1_IP_Figure 4-source data 8/Versteeg 2023-05-11 10h18m21s 5.061s(Chemiluminescence).jpg
- Figure 4-source data 8/IRF1_IP_Figure 4-source data 8/Versteeg 2023-05-11 10h18m21s 5.061s(Chemiluminescence).raw16.tif
- Figure 4-source data 8/IRF1_IP_Figure 4-source data 8/Versteeg 2023-05-11 10h18m21s 5.061s(Chemiluminescence).tif
- Figure 4-source data 8/IRF1_IP_Figure 4-source data 8/Versteeg 2023-05-11 10h18m21s 5.061s.scn
- Figure 4-source data 8/IRF1_WCL_Figure 4-source data 8/
- Figure 4-source data 8/IRF1_WCL_Figure 4-source data 8/Versteeg 2023-05-03 12h09m24s 17.244s(Chemiluminescence).jpg
- Figure 4-source data 8/IRF1_WCL_Figure 4-source data 8/Versteeg 2023-05-03 12h09m24s 17.244s(Chemiluminescence).raw16.tif
- Figure 4-source data 8/IRF1_WCL_Figure 4-source data 8/Versteeg 2023-05-03 12h09m24s 17.244s(Chemiluminescence).tif
- Figure 4-source data 8/IRF1_WCL_Figure 4-source data 8/Versteeg 2023-05-03 12h09m24s 17.244s.scn
- Figure 4-source data 8/OLLAS (SPOP)_Figure 4-source data 8/
- Figure 4-source data 8/OLLAS (SPOP)_Figure 4-source data 8/Versteeg 2023-05-05 11h01m56s 15.000s(Chemiluminescence).jpg
- Figure 4-source data 8/OLLAS (SPOP)_Figure 4-source data 8/Versteeg 2023-05-05 11h01m56s 15.000s(Chemiluminescence).raw16.tif
- Figure 4-source data 8/OLLAS (SPOP)_Figure 4-source data 8/Versteeg 2023-05-05 11h01m56s 15.000s(Chemiluminescence).tif
- Figure 4-source data 8/OLLAS (SPOP)_Figure 4-source data 8/Versteeg 2023-05-05 11h01m56s 15.000s.scn
