# Supplementary material for: SPOP targets the immune transcription factor IRF1 for proteasomal degradation
Source: eLife. 2023 Aug 25;12:e89951. doi: 10.7554/eLife.89951 (PMC10491434; doi:10.7554/eLife.89951)
Supplement: Figure 4—figure supplement 1—source data 1. [file elife-89951-fig4-figsupp1-data1.zip]

Archive with 6 entries (6 files):
- Figure 4-figure supplement 1-source data 1/IRF1_EPOX_Figure 4-figure supplement 1-source data 1.tif
- Figure 4-figure supplement 1-source data 1/IRF1_UNTR_Figure 4-figure supplement 1-source data 1.tif
- Figure 4-figure supplement 1-source data 1/IRF1+SPOP_EPOX_Figure 4-figure supplement 1-source data 1.tif
- Figure 4-figure supplement 1-source data 1/IRF1+SPOP_UNTR_Figure 4-figure supplement 1-source data 1.tif
- Figure 4-figure supplement 1-source data 1/SPOP_EPOX_Figure 4-figure supplement 1-source data 1.tif
- Figure 4-figure supplement 1-source data 1/SPOP_UNTR_Figure 4-figure supplement 1-source data 1.tif
