# Supplementary material for: SPOP targets the immune transcription factor IRF1 for proteasomal degradation
Source: eLife. 2023 Aug 25;12:e89951. doi: 10.7554/eLife.89951 (PMC10491434; doi:10.7554/eLife.89951)
Supplement: Figure 4—figure supplement 1—source data 2. [file elife-89951-fig4-figsupp1-data2.zip]

Archive with 22 entries (18 files):
- Figure 4-figure supplement 1-source data 2/ACTIN_Figure 4-figure supplement 1-source data 2/
- Figure 4-figure supplement 1-source data 2/ACTIN_Figure 4-figure supplement 1-source data 2/Versteeg 2023-07-28 15h10m42s 5.856s(Chemiluminescence).jpg
- Figure 4-figure supplement 1-source data 2/ACTIN_Figure 4-figure supplement 1-source data 2/Versteeg 2023-07-28 15h10m42s 5.856s(Chemiluminescence).raw16.tif
- Figure 4-figure supplement 1-source data 2/ACTIN_Figure 4-figure supplement 1-source data 2/Versteeg 2023-07-28 15h10m42s 5.856s(Chemiluminescence).tif
- Figure 4-figure supplement 1-source data 2/ACTIN_Figure 4-figure supplement 1-source data 2/Versteeg 2023-07-28 15h10m42s 5.856s.scn
- Figure 4-figure supplement 1-source data 2/Figure 4-figure supplement 1-source data 2.ai
- Figure 4-figure supplement 1-source data 2/Figure 4-figure supplement 1-source data 2.jpg
- Figure 4-figure supplement 1-source data 2/IRF1_Figure 4-figure supplement 1-source data 2/
- Figure 4-figure supplement 1-source data 2/IRF1_Figure 4-figure supplement 1-source data 2/Versteeg 2023-07-28 10h14m51s 135.244s(Chemiluminescence).jpg
- Figure 4-figure supplement 1-source data 2/IRF1_Figure 4-figure supplement 1-source data 2/Versteeg 2023-07-28 10h14m51s 135.244s(Chemiluminescence).raw16.tif
- Figure 4-figure supplement 1-source data 2/IRF1_Figure 4-figure supplement 1-source data 2/Versteeg 2023-07-28 10h14m51s 135.244s(Chemiluminescence).tif
- Figure 4-figure supplement 1-source data 2/IRF1_Figure 4-figure supplement 1-source data 2/Versteeg 2023-07-28 10h14m51s 135.244s.scn
- Figure 4-figure supplement 1-source data 2/LAMIN_Figure 4-figure supplement 1-source data 2/
- Figure 4-figure supplement 1-source data 2/LAMIN_Figure 4-figure supplement 1-source data 2/Versteeg 2023-07-28 13h26m38s 20.000s(Chemiluminescence).jpg
- Figure 4-figure supplement 1-source data 2/LAMIN_Figure 4-figure supplement 1-source data 2/Versteeg 2023-07-28 13h26m38s 20.000s(Chemiluminescence).raw16.tif
- Figure 4-figure supplement 1-source data 2/LAMIN_Figure 4-figure supplement 1-source data 2/Versteeg 2023-07-28 13h26m38s 20.000s(Chemiluminescence).tif
- Figure 4-figure supplement 1-source data 2/LAMIN_Figure 4-figure supplement 1-source data 2/Versteeg 2023-07-28 13h26m38s 20.000s.scn
- Figure 4-figure supplement 1-source data 2/SPOP_Figure 4-figure supplement 1-source data 2/
- Figure 4-figure supplement 1-source data 2/SPOP_Figure 4-figure supplement 1-source data 2/Versteeg 2023-07-27 10h10m56s 55.918s(Chemiluminescence).jpg
- Figure 4-figure supplement 1-source data 2/SPOP_Figure 4-figure supplement 1-source data 2/Versteeg 2023-07-27 10h10m56s 55.918s(Chemiluminescence).raw16.tif
- Figure 4-figure supplement 1-source data 2/SPOP_Figure 4-figure supplement 1-source data 2/Versteeg 2023-07-27 10h10m56s 55.918s(Chemiluminescence).tif
- Figure 4-figure supplement 1-source data 2/SPOP_Figure 4-figure supplement 1-source data 2/Versteeg 2023-07-27 10h10m56s 55.918s.scn
