# Supplementary material for: SPOP targets the immune transcription factor IRF1 for proteasomal degradation
Source: eLife. 2023 Aug 25;12:e89951. doi: 10.7554/eLife.89951 (PMC10491434; doi:10.7554/eLife.89951)
Supplement: Figure 4—figure supplement 1—source data 3. [file elife-89951-fig4-figsupp1-data3.zip]

Archive with 17 entries (14 files):
- Figure 4-figure supplement 1-source data 3/.DS_Store
- Figure 4-figure supplement 1-source data 3/ACTIN_Figure 4-figure supplement 1-source data 3/
- Figure 4-figure supplement 1-source data 3/ACTIN_Figure 4-figure supplement 1-source data 3/valentina 2022-05-25 13h33m15s(Chemiluminescence).jpg
- Figure 4-figure supplement 1-source data 3/ACTIN_Figure 4-figure supplement 1-source data 3/valentina 2022-05-25 13h33m15s(Chemiluminescence).raw16.tif
- Figure 4-figure supplement 1-source data 3/ACTIN_Figure 4-figure supplement 1-source data 3/valentina 2022-05-25 13h33m15s.scn
- Figure 4-figure supplement 1-source data 3/Figure 4-figure supplement 1-source data 3.ai
- Figure 4-figure supplement 1-source data 3/Figure 4-figure supplement 1-source data 3.jpg
- Figure 4-figure supplement 1-source data 3/IRF1_Figure 4-figure supplement 1-source data 3/
- Figure 4-figure supplement 1-source data 3/IRF1_Figure 4-figure supplement 1-source data 3/.DS_Store
- Figure 4-figure supplement 1-source data 3/IRF1_Figure 4-figure supplement 1-source data 3/Versteeg 2022-05-25 11h05m22s 7.048s(Chemiluminescence).jpg
- Figure 4-figure supplement 1-source data 3/IRF1_Figure 4-figure supplement 1-source data 3/Versteeg 2022-05-25 11h05m22s 7.048s(Chemiluminescence).raw16.tif
- Figure 4-figure supplement 1-source data 3/IRF1_Figure 4-figure supplement 1-source data 3/Versteeg 2022-05-25 11h05m22s 7.048s(Chemiluminescence).tif
- Figure 4-figure supplement 1-source data 3/IRF1_Figure 4-figure supplement 1-source data 3/Versteeg 2022-05-25 11h05m22s 7.048s.scn
- Figure 4-figure supplement 1-source data 3/SPOP_Figure 4-figure supplement 1-source data 3/
- Figure 4-figure supplement 1-source data 3/SPOP_Figure 4-figure supplement 1-source data 3/Versteeg 2022-05-20 10h38m55s 299.990s(Chemiluminescence).jpg
- Figure 4-figure supplement 1-source data 3/SPOP_Figure 4-figure supplement 1-source data 3/Versteeg 2022-05-20 10h38m55s 299.990s(Chemiluminescence).tif
- Figure 4-figure supplement 1-source data 3/SPOP_Figure 4-figure supplement 1-source data 3/Versteeg 2022-05-20 10h38m55s 299.990s.scn
