# Supplementary material for: SPOP targets the immune transcription factor IRF1 for proteasomal degradation
Source: eLife. 2023 Aug 25;12:e89951. doi: 10.7554/eLife.89951 (PMC10491434; doi:10.7554/eLife.89951)
Supplement: Figure 5—figure supplement 1—source data 1. [file elife-89951-fig5-figsupp1-data1.zip]

Archive with 27 entries (22 files):
- Figure 5-figure supplement 1-source data 1/ACTIN_Figure 5-figure supplement 1-source data 1/
- Figure 5-figure supplement 1-source data 1/ACTIN_Figure 5-figure supplement 1-source data 1/Versteeg 2023-03-13 14h18m15s 13.204s(Chemiluminescence).jpg
- Figure 5-figure supplement 1-source data 1/ACTIN_Figure 5-figure supplement 1-source data 1/Versteeg 2023-03-13 14h18m15s 13.204s(Chemiluminescence).raw16.tif
- Figure 5-figure supplement 1-source data 1/ACTIN_Figure 5-figure supplement 1-source data 1/Versteeg 2023-03-13 14h18m15s 13.204s(Chemiluminescence).tif
- Figure 5-figure supplement 1-source data 1/ACTIN_Figure 5-figure supplement 1-source data 1/Versteeg 2023-03-13 14h18m15s 13.204s.scn
- Figure 5-figure supplement 1-source data 1/Figure 5-figure supplement 1-source data 1.ai
- Figure 5-figure supplement 1-source data 1/Figure 5-figure supplement 1-source data 1.jpg
- Figure 5-figure supplement 1-source data 1/IRF1_Figure 5-figure supplement 1-source data 1/
- Figure 5-figure supplement 1-source data 1/IRF1_Figure 5-figure supplement 1-source data 1/Versteeg 2023-03-10 09h26m41s 25.408s(Chemiluminescence).jpg
- Figure 5-figure supplement 1-source data 1/IRF1_Figure 5-figure supplement 1-source data 1/Versteeg 2023-03-10 09h26m41s 25.408s(Chemiluminescence).raw16.tif
- Figure 5-figure supplement 1-source data 1/IRF1_Figure 5-figure supplement 1-source data 1/Versteeg 2023-03-10 09h26m41s 25.408s(Chemiluminescence).tif
- Figure 5-figure supplement 1-source data 1/IRF1_Figure 5-figure supplement 1-source data 1/Versteeg 2023-03-10 09h26m41s 25.408s.scn
- Figure 5-figure supplement 1-source data 1/IRF3_Figure 5-figure supplement 1-source data 1/
- Figure 5-figure supplement 1-source data 1/IRF3_Figure 5-figure supplement 1-source data 1/Versteeg 2023-03-13 09h57m18s 43.714s(Chemiluminescence).jpg
- Figure 5-figure supplement 1-source data 1/IRF3_Figure 5-figure supplement 1-source data 1/Versteeg 2023-03-13 09h57m18s 43.714s(Chemiluminescence).raw16.tif
- Figure 5-figure supplement 1-source data 1/IRF3_Figure 5-figure supplement 1-source data 1/Versteeg 2023-03-13 09h57m18s 43.714s(Chemiluminescence).tif
- Figure 5-figure supplement 1-source data 1/IRF3_Figure 5-figure supplement 1-source data 1/Versteeg 2023-03-13 09h57m18s 43.714s.scn
- Figure 5-figure supplement 1-source data 1/SPOP_Figure 5-figure supplement 1-source data 1/
- Figure 5-figure supplement 1-source data 1/SPOP_Figure 5-figure supplement 1-source data 1/Versteeg 2023-03-09 13h31m26s 116.938s(Chemiluminescence).raw16.tif
- Figure 5-figure supplement 1-source data 1/SPOP_Figure 5-figure supplement 1-source data 1/Versteeg 2023-03-09 13h31m26s 116.938s(Chemiluminescence).tif
- Figure 5-figure supplement 1-source data 1/SPOP_Figure 5-figure supplement 1-source data 1/Versteeg 2023-03-09 13h31m26s 116.938s(Chemiluminescence)_Adj.tif
- Figure 5-figure supplement 1-source data 1/SPOP_Figure 5-figure supplement 1-source data 1/Versteeg 2023-03-09 13h31m26s 116.938s.scn
- Figure 5-figure supplement 1-source data 1/STAT1_Figure 5-figure supplement 1-source data 1/
- Figure 5-figure supplement 1-source data 1/STAT1_Figure 5-figure supplement 1-source data 1/Versteeg 2023-03-11 15h21m34s 68.122s(Chemiluminescence).jpg
- Figure 5-figure supplement 1-source data 1/STAT1_Figure 5-figure supplement 1-source data 1/Versteeg 2023-03-11 15h21m34s 68.122s(Chemiluminescence).raw16.tif
- Figure 5-figure supplement 1-source data 1/STAT1_Figure 5-figure supplement 1-source data 1/Versteeg 2023-03-11 15h21m34s 68.122s(Chemiluminescence).tif
- Figure 5-figure supplement 1-source data 1/STAT1_Figure 5-figure supplement 1-source data 1/Versteeg 2023-03-11 15h21m34s 68.122s.scn
