# Supplementary material for: SPOP targets the immune transcription factor IRF1 for proteasomal degradation
Source: eLife. 2023 Aug 25;12:e89951. doi: 10.7554/eLife.89951 (PMC10491434; doi:10.7554/eLife.89951)
Supplement: Figure 5—figure supplement 1—source data 2. [file elife-89951-fig5-figsupp1-data2.zip]

Archive with 17 entries (14 files):
- Figure 5-figure supplement 1-source data 2/ACTIN_Figure 5-figure supplement 1-source data 2/
- Figure 5-figure supplement 1-source data 2/ACTIN_Figure 5-figure supplement 1-source data 2/Versteeg 2023-03-24 15h18m18s 37.549s(Chemiluminescence).jpg
- Figure 5-figure supplement 1-source data 2/ACTIN_Figure 5-figure supplement 1-source data 2/Versteeg 2023-03-24 15h18m18s 37.549s(Chemiluminescence).raw16.tif
- Figure 5-figure supplement 1-source data 2/ACTIN_Figure 5-figure supplement 1-source data 2/Versteeg 2023-03-24 15h18m18s 37.549s(Chemiluminescence).tif
- Figure 5-figure supplement 1-source data 2/ACTIN_Figure 5-figure supplement 1-source data 2/Versteeg 2023-03-24 15h18m18s 37.549s.scn
- Figure 5-figure supplement 1-source data 2/Figure 5-figure supplement 1-source data 2.ai
- Figure 5-figure supplement 1-source data 2/Figure 5-figure supplement 1-source data 2.jpg
- Figure 5-figure supplement 1-source data 2/IRF1_Figure 5-figure supplement 1-source data 2/
- Figure 5-figure supplement 1-source data 2/IRF1_Figure 5-figure supplement 1-source data 2/Versteeg 2023-03-23 09h04m51s 19.306s(Chemiluminescence).jpg
- Figure 5-figure supplement 1-source data 2/IRF1_Figure 5-figure supplement 1-source data 2/Versteeg 2023-03-23 09h04m51s 19.306s(Chemiluminescence).raw16.tif
- Figure 5-figure supplement 1-source data 2/IRF1_Figure 5-figure supplement 1-source data 2/Versteeg 2023-03-23 09h04m51s 19.306s(Chemiluminescence).tif
- Figure 5-figure supplement 1-source data 2/IRF1_Figure 5-figure supplement 1-source data 2/Versteeg 2023-03-23 09h04m51s 19.306s.scn
- Figure 5-figure supplement 1-source data 2/SPOP_Figure 5-figure supplement 1-source data 2/
- Figure 5-figure supplement 1-source data 2/SPOP_Figure 5-figure supplement 1-source data 2/Versteeg 2023-03-24 13h11m23s 25.408s(Chemiluminescence).jpg
- Figure 5-figure supplement 1-source data 2/SPOP_Figure 5-figure supplement 1-source data 2/Versteeg 2023-03-24 13h11m23s 25.408s(Chemiluminescence).raw16.tif
- Figure 5-figure supplement 1-source data 2/SPOP_Figure 5-figure supplement 1-source data 2/Versteeg 2023-03-24 13h11m23s 25.408s(Chemiluminescence).tif
- Figure 5-figure supplement 1-source data 2/SPOP_Figure 5-figure supplement 1-source data 2/Versteeg 2023-03-24 13h11m23s 25.408s.scn
