# Supplementary material for: SPOP targets the immune transcription factor IRF1 for proteasomal degradation
Source: eLife. 2023 Aug 25;12:e89951. doi: 10.7554/eLife.89951 (PMC10491434; doi:10.7554/eLife.89951)
Supplement: Supplementary file 1. [file elife-89951-supp1.xlsx]

## Sheet: Antibodies
Target	Application	Dilution	Conjugate	Manufacturer	Catalogue number	Name	Type	RRID number
IRF1	Western blot/IF	1:2000/1:200		Cell Signaling Technology	8478	IRF-1 (D5E4) XP® Rabbit mAb	Primary	RRID:AB_10949108
MYC	Western blot	1:1000		Cell Signaling Technology	5605	c-Myc (D84C12) Rabbit mAb	Primary	RRID:AB_1903938
SPOP	Western blot	1:1000		Proteintech	16750-1-AP	SPOP Polyclonal antibody	Primary	RRID:AB_2756394
Ubiquitin	Western blot	1:1000		Santa Cruz Biotechnology	sc-8017	Ubiquitin Antibody (P4D1): sc-8017	Primary	RRID:AB_628423
Myc Tag	Western blot	1:5000		Sigma-Aldrich	05-724	Anti-Myc Tag Antibody, clone 4A6	Primary	RRID:AB_568800
LC3B	Western blot	1:1000		NanoTools	0260-100/LC3-2G6	Monoclonal antibody to LC3 (microtubule-associated protein1 light chain 3B)	Primary	RRID:AB_2943418
LC3B	Western blot	1:1000		Cell Signaling Technology	3868	LC3B (D11) XP® Rabbit mAb	Primary	RRID:AB_2137707
Ollas	Western blot	1:50000		Novus	NBP1-06713	OLLAS Epitope Tag Antibody (L2)	Primary	RRID:AB_1625979
EGFP	Western blot	1:2000		Abcam	ab6556	Anti-GFP antibody	Primary	RRID:AB_305564
ACTIN	Western blot	1:20000	HRP	Abcam	ab49900	Anti-beta Actin antibody (HRP)	Primary	RRID:AB_867494
MYC	FACS	1:100	PE	Cell Signaling Technology	35876	c-Myc/N-Myc (D3N8F) Rabbit mAb (PE Conjugate)	Primary	RRID:AB_2799087
anti-Rabbit IgG (Alexa Fluor™ Plus 680)	FACS	1:500	Alexa Fluor 680	Thermo Fisher Scientific	A-21076	Goat anti-Rabbit IgG (H+L) Cross-Adsorbed Secondary Antibody, Alexa Fluor™ 680	Secondary	RRID:AB_2535736
Thy1.1	FACS	1:500	APC	Biolegend	202526	APC anti-rat CD90/mouse CD90.1 (Thy-1.1) Antibody (OX-7)	Primary	RRID:AB_1595470
IRF1	FACS	1:100	PE	Cell Signaling Technology	12732	IRF-1 (D5E4) XP® Rabbit mAb (PE Conjugate)	Primary	RRID:AB_2798008
FLAG tag	IF	1:500		Sigma-Aldrich	F1804	Monoclonal ANTI-FLAG® M2 antibody produced in mouse	Primary	RRID:AB_262044
anti-Rabbit IgG Alexa Fluor 488	IF	1:500	Alexa Fluor 488	Abcam	ab150069	Donkey F(ab')2 Anti-Rabbit IgG - H&L (Alexa Fluor 488), pre-adsorbed	Secondary	RRID:AB_2813899
anti-mouse IgG DyLight 550	IF	1:500	DyLight 550	Thermo Fisher Scientific	SA5-10167	Donkey anti-Mouse IgG (H+L) Cross-Adsorbed Secondary Antibody, DyLight 550	Secondary	RRID:AB_2556747
IgG Isotype Control	IP	1:300		Cell Signaling Technology	2729	Normal Rabbit IgG	Primary	RRID:AB_1031062
HA	Western blot/IF	1:1000/1:1000		Cell Signaling Technology	3724	HA-Tag (C29F4) Rabbit mAb	Primary	RRID:AB_1549585
HA	Western blot	1:1000		Cell Signaling Technology	2367	HA-Tag (6E2) Mouse mAb	Primary	RRID:AB_10691311
anti-mouse IgG (Alexa Fluor™ Plus 647)	IF	1:1000	Alexa Fluor 647	Invitrogen	A32787	Donkey anti-Mouse IgG (H+L) Highly Cross-Adsorbed Secondary Antibody, Alexa Fluor™ Plus 647	Secondary	RRID:AB_2866494
Anti-Rabbit IgG, light chain specific	Western blot	1:5000	HRP	Jackson ImmunoResearch	211-032-171	Peroxidase IgG Fraction Monoclonal Mouse Anti-Rabbit IgG, light chain specific	Secondary	RRID:AB_2339149
